# Supplementary material for: ﻿Platyintybia, a new genus of Apalochrini (Coleoptera, Melyridae, Malachiinae) from China
Source: Zookeys. 2024 May 14;1201:345–56. doi: 10.3897/zookeys.1201.123141 (PMC11109512; doi:10.3897/zookeys.1201.123141)
Supplement: XML Treatment for Platyintybia zhongshanensis [file zookeys.1201.123141-treatment2.xml]

<!DOCTYPE tp:taxon-treatment
  PUBLIC "-//TaxonX//DTD Taxonomic Treatment Publishing DTD v0 20100105//EN" "tax-treatment-NSO.dtd">
<tp:taxon-treatment xmlns:tp="http://www.plazi.org/taxpub"><tp:treatment-meta><kwd-group><label>Taxon classification</label><kwd>
              <named-content content-type="kingdom">Animalia</named-content>
            </kwd><kwd>
              <named-content content-type="order">Coleoptera</named-content>
            </kwd><kwd>
              <named-content content-type="family">Melyridae</named-content>
            </kwd></kwd-group><mixed-citation publication-type="journal"><person-group><name><surname>Liu</surname><given-names>Zhenhua</given-names></name><name><surname>Wang</surname><given-names>Yuqi</given-names></name><name><surname>Song</surname><given-names>Haitian</given-names></name><name><surname>Ding</surname><given-names>Bi</given-names></name><name><surname>Li</surname><given-names>Zhiqiang</given-names></name></person-group><article-title>﻿<italic><tp:taxon-name><tp:taxon-name-part taxon-name-part-type="genus" reg="Platyintybia">Platyintybia</tp:taxon-name-part></tp:taxon-name></italic>, a new genus of <tp:taxon-name><tp:taxon-name-part taxon-name-part-type="tribe">Apalochrini</tp:taxon-name-part></tp:taxon-name> (<tp:taxon-name><tp:taxon-name-part taxon-name-part-type="order">Coleoptera</tp:taxon-name-part></tp:taxon-name>, <tp:taxon-name><tp:taxon-name-part taxon-name-part-type="family">Melyridae</tp:taxon-name-part></tp:taxon-name>, <tp:taxon-name><tp:taxon-name-part taxon-name-part-type="subfamily">Malachiinae</tp:taxon-name-part></tp:taxon-name>) from China</article-title><source>Zookeys</source><day>14</day><month>05</month><year>2024</year><volume>1201</volume><fpage>345</fpage><lpage>356</lpage><pub-id pub-id-type="doi">10.3897/zookeys.1201.123141</pub-id></mixed-citation></tp:treatment-meta><tp:nomenclature><label>﻿</label><tp:taxon-name>
            <object-id xmlns:xlink="http://www.w3.org/1999/xlink" content-type="arpha" xlink:type="simple">3D5482F4-0D6B-572A-B047-ABBA0CA609ED</object-id>
            <tp:taxon-name-part taxon-name-part-type="genus" reg="Platyintybia">Platyintybia</tp:taxon-name-part>
            <tp:taxon-name-part taxon-name-part-type="species" reg="zhongshanensis">zhongshanensis</tp:taxon-name-part>
            <object-id xmlns:xlink="http://www.w3.org/1999/xlink" content-type="zoobank" xlink:type="simple">https://zoobank.org/DBE66FE1-0C63-4B64-ACFC-2C58C0DEB831</object-id>
          </tp:taxon-name><tp:taxon-authority>Liu &amp; Wang</tp:taxon-authority><tp:taxon-status xmlns:xlink="http://www.w3.org/1999/xlink" xlink:type="simple">sp. nov.</tp:taxon-status><xref ref-type="fig" rid="F1">Figs 1</xref><xref ref-type="fig" rid="F3">, 3</xref><xref ref-type="fig" rid="F4">, 4</xref></tp:nomenclature><tp:treatment-sec sec-type="etymology" id="SECID0EKOAC"><title>Etymology.</title><p>The species name is derived from Zhongshan, a city of Guangdong Province in South China, where Kongxia, the type locality of the new species, is located.</p></tp:treatment-sec><tp:treatment-sec sec-type="material" id="SECID0EPOAC"><title>Material examined.</title><p><bold><italic>Holotype</italic></bold>: China–<bold>Guangdong Prov.</bold> • ♂: Zhongshan, Kongxia Village; <named-content xmlns:xlink="http://www.w3.org/1999/xlink" content-type="dwc:verbatimCoordinates" xlink:type="simple"><named-content content-type="geo-json" specific-use="{&#34;type&#34;:&#34;Point&#34;,&#34;coordinates&#34;:[113.467850,22.395100]}" id="NCID0E6OAC" xlink:type="simple">22.39510°N, 113.46785°E</named-content></named-content>; 30 May 2023; net sweeping on grasses near stream; Zhenhua Liu leg.; <abbrev xmlns:xlink="http://www.w3.org/1999/xlink" xlink:title="Institute of Zoology, Guangdong Academy of Sciences" id="ABBRID0EEPAC" xlink:type="simple">IZGAS</abbrev> COL0001.</p></tp:treatment-sec><tp:treatment-sec sec-type="diagnosis" id="SECID0EIPAC"><title>Diagnosis.</title><p>The new species resembles <italic><tp:taxon-name><tp:taxon-name-part taxon-name-part-type="genus" reg="Platyintybia">Platyintybia</tp:taxon-name-part><tp:taxon-name-part taxon-name-part-type="species" reg="sarawakensis">sarawakensis</tp:taxon-name-part></tp:taxon-name></italic> in the shape of the basal antennomeres and aedeagus, but it can be easily recognized from the latter by the transverse basal spot and a much smaller subapical spot on the elytra (Fig. <xref ref-type="fig" rid="F1">1A</xref>). It also differs from <italic><tp:taxon-name><tp:taxon-name-part taxon-name-part-type="genus" reg="Platyintybia">P.</tp:taxon-name-part><tp:taxon-name-part taxon-name-part-type="species" reg="sarawakensis">sarawakensis</tp:taxon-name-part></tp:taxon-name></italic> in the following characters in males: apical antennomere more rounded (Fig. <xref ref-type="fig" rid="F3">3C</xref>); front tibiae distinctly slender (Fig. <xref ref-type="fig" rid="F3">3D</xref>); tergite VIII with posterior margin less emarginate (Fig. <xref ref-type="fig" rid="F4">4C</xref>); penis less curved laterally (Fig. <xref ref-type="fig" rid="F4">4A, F</xref>), apex of penis more depressed ventrally (Fig. <xref ref-type="fig" rid="F4">4B, G</xref>), the shape of long sclerite in inner sac (Fig. <xref ref-type="fig" rid="F4">4B, G</xref>).</p><fig id="F1" position="float" orientation="portrait"><object-id xmlns:xlink="http://www.w3.org/1999/xlink" content-type="doi" xlink:type="simple">10.3897/zookeys.1201.123141.figure1</object-id><object-id xmlns:xlink="http://www.w3.org/1999/xlink" content-type="arpha" xlink:type="simple">AA1F1F03-BA3D-5BB9-9E58-4E782FCCEDAC</object-id><label>Figure 1.</label><caption><p>Habitus of <italic><tp:taxon-name><tp:taxon-name-part taxon-name-part-type="genus" reg="Platyintybia">Platyintybia</tp:taxon-name-part><tp:taxon-name-part taxon-name-part-type="species" reg="zhongshanensis">zhongshanensis</tp:taxon-name-part></tp:taxon-name></italic> Liu &amp; Wang, sp. nov. <bold>A</bold> dorsal view, male <bold>B</bold> ventral view, male <bold>C</bold> lateral view, male <bold>D</bold> habitus photograph. Scale bars: 1 mm for A–C.</p></caption><graphic xmlns:xlink="http://www.w3.org/1999/xlink" xlink:href="zookeys-1201-345_article-123141__-g001.jpg" position="float" orientation="portrait" xlink:type="simple" id="oo_1049260.jpg"><uri content-type="original_file" xlink:type="simple">https://binary.pensoft.net/fig/1049260</uri></graphic></fig></tp:treatment-sec><tp:treatment-sec sec-type="description" id="SECID0EBCAE"><title>Description.</title><p>Length 2.7 mm.</p><p><bold>Male.</bold> Antenna mostly yellow, with base and inner edge of scape and apical antennomere black. Legs with middle and hind legs black; front leg with basal half of femora and base of tibiae black, apex of tibiae and apical tarsomere dark brown, remaining parts yellow. Elytra with basal spots whitish and transverse, not extending to lateral or inner suture; subapical spots much smaller, more or less yellowish. Abdominal ventrites mostly orange-red, with lateral areas black.</p><p>Head about 1.1 times as wide as pronotum; concavities on head almost extending to anterior margin of eyes; width of vertex between concavities about 1.1 times as wide as concavity across middle of eyes. Dorsal surface of head with pair of circinately arranged setae behind antennal insertions and one on vertex between concavities. Antenna with scape elongate, subtriangular, and constricted at base; antennomere 3 elongate, with a large lamellate process at base, dorsal surface with 1 large, rounded anterior concavity and 2 much smaller basal concavities.</p><p>Pronotum about as long as wide. Elytra about 1.6 times as long as wide; epipleura extending to apical margin of elytra but not to apex. Front tibiae about 7.7 times as long as wide, front tarsi 4-segmented.</p><p>Abdomen with tergite VIII subtrapezoidal, posterior margin with wide, transverse emargination (Fig. <xref ref-type="fig" rid="F4">4C</xref>); sternite VIII divided. Male genitalia with penis slender, dorsoventrally curved, apex constricted and upwardly curved; inner sac with a slender and curved sclerite and a few small sclerites around it, apex with dense small denticles (Fig. <xref ref-type="fig" rid="F4">4A, B</xref>).</p><p><bold>Female.</bold> Unknown.</p></tp:treatment-sec><tp:treatment-sec sec-type="distribution" id="SECID0E1CAE"><title>Distribution.</title><p>China (Guangdong).</p></tp:treatment-sec><tp:treatment-sec sec-type="biology" id="SECID0E6CAE"><title>Biology.</title><p>This species is collected with <italic><tp:taxon-name><tp:taxon-name-part taxon-name-part-type="genus" reg="Intybia">Intybia</tp:taxon-name-part><tp:taxon-name-part taxon-name-part-type="species" reg="swatowensis">swatowensis</tp:taxon-name-part></tp:taxon-name></italic> (Wittmer, 1956) on grass beside a stream in a village, which is consistent with the habitat of most <tp:taxon-name><tp:taxon-name-part taxon-name-part-type="tribe">Apalochrini</tp:taxon-name-part></tp:taxon-name>. Feeding habits and behaviour of this species are unknown.</p></tp:treatment-sec><tp:treatment-sec><!--Section generated to contain objects referenced in tp:taxon-treatment.--><fig id="F3" position="float" orientation="portrait"><object-id xmlns:xlink="http://www.w3.org/1999/xlink" content-type="doi" xlink:type="simple">10.3897/zookeys.1201.123141.figure3</object-id><object-id xmlns:xlink="http://www.w3.org/1999/xlink" content-type="arpha" xlink:type="simple">82268BDF-46E3-5DA6-B85B-B48C5F34CF1C</object-id><label>Figure 3.</label><caption><p><bold>A–E</bold><italic><tp:taxon-name><tp:taxon-name-part taxon-name-part-type="genus" reg="Platyintybia">Platyintybia</tp:taxon-name-part><tp:taxon-name-part taxon-name-part-type="species" reg="zhongshanensis">zhongshanensis</tp:taxon-name-part></tp:taxon-name></italic> Liu et Wang, sp. nov. <bold>F–J</bold><italic><tp:taxon-name><tp:taxon-name-part taxon-name-part-type="genus" reg="Platyintybia">Platyintybia</tp:taxon-name-part><tp:taxon-name-part taxon-name-part-type="species" reg="sarawakensis">sarawakensis</tp:taxon-name-part></tp:taxon-name></italic> (Champion, 1921) <bold>A, G</bold> antenna, male <bold>B, H</bold> lateral view of basal antennomeres, male <bold>C, I</bold> dorsal view of antennomere 11, male <bold>D, F</bold> fore tibia, male <bold>E, J</bold> dorsal view of head, male.</p></caption><graphic xmlns:xlink="http://www.w3.org/1999/xlink" xlink:href="zookeys-1201-345_article-123141__-g003.jpg" position="float" orientation="portrait" xlink:type="simple" id="oo_1049262.jpg"><uri content-type="original_file" xlink:type="simple">https://binary.pensoft.net/fig/1049262</uri></graphic></fig><fig id="F4" position="float" orientation="portrait"><object-id xmlns:xlink="http://www.w3.org/1999/xlink" content-type="doi" xlink:type="simple">10.3897/zookeys.1201.123141.figure4</object-id><object-id xmlns:xlink="http://www.w3.org/1999/xlink" content-type="arpha" xlink:type="simple">5D16C5BF-8907-59A0-B65C-3E831F2A41A0</object-id><label>Figure 4.</label><caption><p><bold>A–C</bold><italic><tp:taxon-name><tp:taxon-name-part taxon-name-part-type="genus" reg="Platyintybia">Platyintybia</tp:taxon-name-part><tp:taxon-name-part taxon-name-part-type="species" reg="zhongshanensis">zhongshanensis</tp:taxon-name-part></tp:taxon-name></italic> Liu &amp; Wang, sp. nov. <bold>E–G</bold><italic><tp:taxon-name><tp:taxon-name-part taxon-name-part-type="genus" reg="Platyintybia">Platyintybia</tp:taxon-name-part><tp:taxon-name-part taxon-name-part-type="species" reg="sarawakensis">sarawakensis</tp:taxon-name-part></tp:taxon-name></italic> (Champion, 1921) <bold>A, F</bold> male genitalia, dorsal view <bold>B, G</bold> male genitalia, lateral view <bold>C, E</bold> tergite VIII, dorsal view <bold>D</bold> sternite VIII, ventral view.</p></caption><graphic xmlns:xlink="http://www.w3.org/1999/xlink" xlink:href="zookeys-1201-345_article-123141__-g004.jpg" position="float" orientation="portrait" xlink:type="simple" id="oo_1049263.jpg"><uri content-type="original_file" xlink:type="simple">https://binary.pensoft.net/fig/1049263</uri></graphic></fig></tp:treatment-sec></tp:taxon-treatment>
