# Supplementary material for: ﻿Platyintybia, a new genus of Apalochrini (Coleoptera, Melyridae, Malachiinae) from China
Source: Zookeys. 2024 May 14;1201:345–56. doi: 10.3897/zookeys.1201.123141 (PMC11109512; doi:10.3897/zookeys.1201.123141)
Supplement: XML Treatment for Platyintybia sarawakensis [file zookeys.1201.123141-treatment3.xml]

<!DOCTYPE tp:taxon-treatment
  PUBLIC "-//TaxonX//DTD Taxonomic Treatment Publishing DTD v0 20100105//EN" "tax-treatment-NSO.dtd">
<tp:taxon-treatment xmlns:tp="http://www.plazi.org/taxpub"><tp:treatment-meta><kwd-group><label>Taxon classification</label><kwd>
              <named-content content-type="kingdom">Animalia</named-content>
            </kwd><kwd>
              <named-content content-type="order">Coleoptera</named-content>
            </kwd><kwd>
              <named-content content-type="family">Melyridae</named-content>
            </kwd></kwd-group><mixed-citation publication-type="journal"><person-group><name><surname>Liu</surname><given-names>Zhenhua</given-names></name><name><surname>Wang</surname><given-names>Yuqi</given-names></name><name><surname>Song</surname><given-names>Haitian</given-names></name><name><surname>Ding</surname><given-names>Bi</given-names></name><name><surname>Li</surname><given-names>Zhiqiang</given-names></name></person-group><article-title>﻿<italic><tp:taxon-name><tp:taxon-name-part taxon-name-part-type="genus" reg="Platyintybia">Platyintybia</tp:taxon-name-part></tp:taxon-name></italic>, a new genus of <tp:taxon-name><tp:taxon-name-part taxon-name-part-type="tribe">Apalochrini</tp:taxon-name-part></tp:taxon-name> (<tp:taxon-name><tp:taxon-name-part taxon-name-part-type="order">Coleoptera</tp:taxon-name-part></tp:taxon-name>, <tp:taxon-name><tp:taxon-name-part taxon-name-part-type="family">Melyridae</tp:taxon-name-part></tp:taxon-name>, <tp:taxon-name><tp:taxon-name-part taxon-name-part-type="subfamily">Malachiinae</tp:taxon-name-part></tp:taxon-name>) from China</article-title><source>Zookeys</source><day>14</day><month>05</month><year>2024</year><volume>1201</volume><fpage>345</fpage><lpage>356</lpage><pub-id pub-id-type="doi">10.3897/zookeys.1201.123141</pub-id></mixed-citation></tp:treatment-meta><tp:nomenclature><label>﻿</label><tp:taxon-name>
            <object-id xmlns:xlink="http://www.w3.org/1999/xlink" content-type="arpha" xlink:type="simple">F72E506F-2221-59CA-AA73-64FBCAC33E3E</object-id>
            <tp:taxon-name-part taxon-name-part-type="genus" reg="Platyintybia">Platyintybia</tp:taxon-name-part>
            <tp:taxon-name-part taxon-name-part-type="species" reg="sarawakensis">sarawakensis</tp:taxon-name-part>
          </tp:taxon-name><tp:taxon-authority>(Champion, 1921)</tp:taxon-authority><tp:taxon-status xmlns:xlink="http://www.w3.org/1999/xlink" xlink:type="simple">comb. nov.</tp:taxon-status><xref ref-type="fig" rid="F2">Figs 2</xref><xref ref-type="fig" rid="F3">, 3</xref><xref ref-type="fig" rid="F4">, 4</xref><tp:nomenclature-citation-list><tp:nomenclature-citation><tp:taxon-name>
                <tp:taxon-name-part taxon-name-part-type="genus" reg="Laius">Laius</tp:taxon-name-part>
                <tp:taxon-name-part taxon-name-part-type="species" reg="sarawakensis">sarawakensis</tp:taxon-name-part>
              </tp:taxon-name><comment>Champion, 1921.</comment></tp:nomenclature-citation><tp:nomenclature-citation><tp:taxon-name>
                <tp:taxon-name-part taxon-name-part-type="genus" reg="Intybia">Intybia</tp:taxon-name-part>
                <tp:taxon-name-part taxon-name-part-type="species" reg="sarawakensis">sarawakensis</tp:taxon-name-part>
              </tp:taxon-name><comment>: <xref ref-type="bibr" rid="B9">Plonski 2016</xref>: 27.</comment></tp:nomenclature-citation></tp:nomenclature-citation-list></tp:nomenclature><tp:treatment-sec sec-type="diagnosis" id="SECID0EGGAE"><title>Diagnosis.</title><p>As for <italic><tp:taxon-name><tp:taxon-name-part taxon-name-part-type="genus" reg="Platyintybia">Platyintybia</tp:taxon-name-part><tp:taxon-name-part taxon-name-part-type="species" reg="zhongshanensis">zhongshanensis</tp:taxon-name-part></tp:taxon-name></italic> (Fig. <xref ref-type="fig" rid="F3">3F–I</xref>).</p></tp:treatment-sec><tp:treatment-sec sec-type="material" id="SECID0E2GAE"><title>Materials examined.</title><p><bold><italic>Holotype</italic></bold>: Malaysia • ♂: Borneo, Mount Mattang, W. Sarawak, 1000 m elev.; 17 Jan. 1914; G.E. Bryant leg.; <named-content xmlns:xlink="http://www.w3.org/1999/xlink" content-type="dwc:institutional_code" xlink:title="The Natural History Museum, London" xlink:href="http://grbio.org/institution/natural-history-museum-london" xlink:type="simple">BMNH</named-content>.</p></tp:treatment-sec><tp:treatment-sec sec-type="material" id="SECID0EKHAE"><title>Other materials examined.</title><p>China – <bold>Fujian Province</bold> • ♂: Zhangzhou, Zhangjiangkou mangrove forest; <named-content xmlns:xlink="http://www.w3.org/1999/xlink" content-type="dwc:verbatimCoordinates" xlink:type="simple"><named-content content-type="geo-json" specific-use="{&#34;type&#34;:&#34;Point&#34;,&#34;coordinates&#34;:[117.415267,23.922708]}" id="NCID0EVHAE" xlink:type="simple">23°55′21.75″N, 117°24′54.96″E</named-content></named-content>; 17 Oct. 2022; Malaise trap; Rongxiang Su leg.; <abbrev xmlns:xlink="http://www.w3.org/1999/xlink" xlink:title="Institute of Zoology, Guangdong Academy of Sciences" id="ABBRID0E1HAE" xlink:type="simple">IZGAS</abbrev> COL0002. • ♀: Zhangzhou, Zhangjiangkou mangrove forest; <named-content xmlns:xlink="http://www.w3.org/1999/xlink" content-type="dwc:verbatimCoordinates" xlink:type="simple"><named-content content-type="geo-json" specific-use="{&#34;type&#34;:&#34;Point&#34;,&#34;coordinates&#34;:[117.415267,23.922708]}" id="NCID0EBIAE" xlink:type="simple">23°55′21.75″N, 117°24′54.96″E</named-content></named-content>; 17 Oct. 2022; beating on <italic><tp:taxon-name><tp:taxon-name-part taxon-name-part-type="genus" reg="Avicennia">Avicennia</tp:taxon-name-part><tp:taxon-name-part taxon-name-part-type="species" reg="marina">marina</tp:taxon-name-part></tp:taxon-name></italic> (Forsk.) Vierh.; <abbrev xmlns:xlink="http://www.w3.org/1999/xlink" xlink:title="Institute of Zoology, Guangdong Academy of Sciences" id="ABBRID0ERIAE" xlink:type="simple">IZGAS</abbrev> COL0003. • 1 ♂, 1 ♀: Zhangzhou, Zhangjiangkou mangrove forest; <named-content xmlns:xlink="http://www.w3.org/1999/xlink" content-type="dwc:verbatimCoordinates" xlink:type="simple"><named-content content-type="geo-json" specific-use="{&#34;type&#34;:&#34;Point&#34;,&#34;coordinates&#34;:[117.415267,23.922708]}" id="NCID0EYIAE" xlink:type="simple">23°55′21.75″N, 117°24′54.96″E</named-content></named-content>; 5 m a.s.l.; 29 Aug. 2023; YF Zhang leg.; <abbrev xmlns:xlink="http://www.w3.org/1999/xlink" xlink:title="Fujian Academy of Forestry" id="ABBRID0E4IAE" xlink:type="simple">FAF</abbrev> COL0001 to 0002. • 2 ♀: Zhangzhou, Zhangjiangkou mangrove forest; <named-content xmlns:xlink="http://www.w3.org/1999/xlink" content-type="dwc:verbatimCoordinates" xlink:type="simple"><named-content content-type="geo-json" specific-use="{&#34;type&#34;:&#34;Point&#34;,&#34;coordinates&#34;:[117.415267,23.922708]}" id="NCID0EEJAE" xlink:type="simple">23°55′21.75″N, 117°24′54.96″E</named-content></named-content>; 5 m a.s.l.; 16 Sep. 2023; YF Zhang leg.; <abbrev xmlns:xlink="http://www.w3.org/1999/xlink" xlink:title="Fujian Academy of Forestry" id="ABBRID0EJJAE" xlink:type="simple">FAF</abbrev> COL0003 to 0004. • 2 ♂, 5 ♀: Zhangzhou, Zhangjiangkou mangrove forest; <named-content xmlns:xlink="http://www.w3.org/1999/xlink" content-type="dwc:verbatimCoordinates" xlink:type="simple"><named-content content-type="geo-json" specific-use="{&#34;type&#34;:&#34;Point&#34;,&#34;coordinates&#34;:[117.415267,23.922708]}" id="NCID0EQJAE" xlink:type="simple">23°55′21.75″N, 117°24′54.96″E</named-content></named-content>; 5 m a.s.l.; 16 Sep. 2023; YF Zhang leg.; <abbrev xmlns:xlink="http://www.w3.org/1999/xlink" xlink:title="Fujian Academy of Forestry" id="ABBRID0EVJAE" xlink:type="simple">FAF</abbrev> COL0005 to 0011.</p><fig id="F2" position="float" orientation="portrait"><object-id xmlns:xlink="http://www.w3.org/1999/xlink" content-type="doi" xlink:type="simple">10.3897/zookeys.1201.123141.figure2</object-id><object-id xmlns:xlink="http://www.w3.org/1999/xlink" content-type="arpha" xlink:type="simple">29554390-3247-5D25-B360-838CD33B3281</object-id><label>Figure 2.</label><caption><p><italic><tp:taxon-name><tp:taxon-name-part taxon-name-part-type="genus" reg="Platyintybia">Platyintybia</tp:taxon-name-part><tp:taxon-name-part taxon-name-part-type="species" reg="sarawakensis">sarawakensis</tp:taxon-name-part></tp:taxon-name></italic> (Champion, 1921) <bold>A</bold> dorsal view, male <bold>B</bold> ventral view, male <bold>C</bold> dorsal view, female <bold>D</bold> holotype, male <bold>E</bold> label information. Scale bars: 1 mm (<bold>A–C</bold>).</p></caption><graphic xmlns:xlink="http://www.w3.org/1999/xlink" xlink:href="zookeys-1201-345_article-123141__-g002.jpg" position="float" orientation="portrait" xlink:type="simple" id="oo_1049261.jpg"><uri content-type="original_file" xlink:type="simple">https://binary.pensoft.net/fig/1049261</uri></graphic></fig></tp:treatment-sec><tp:treatment-sec sec-type="description" id="SECID0E4KAE"><title>Description.</title><p>Length about 2.7 mm.</p><p><bold>Male.</bold> Antenna mostly yellow with base of scape and apical antennomere black. Legs with femora mostly black, apex of front and middle tibiae rufous; front tibiae and tarsi rufous, middle tibiae brownish to black, hind tibiae black with basal part rufous, middle and hind tibiae brownish. Elytra with basal spots large and suboval, not extending to lateral or inner suture; subapical spots rounded, a little smaller. Abdominal ventrites mostly orange-red, with lateral areas black.</p><fig id="F3" position="float" orientation="portrait"><object-id xmlns:xlink="http://www.w3.org/1999/xlink" content-type="doi" xlink:type="simple">10.3897/zookeys.1201.123141.figure3</object-id><object-id xmlns:xlink="http://www.w3.org/1999/xlink" content-type="arpha" xlink:type="simple">82268BDF-46E3-5DA6-B85B-B48C5F34CF1C</object-id><label>Figure 3.</label><caption><p><bold>A–E</bold><italic><tp:taxon-name><tp:taxon-name-part taxon-name-part-type="genus" reg="Platyintybia">Platyintybia</tp:taxon-name-part><tp:taxon-name-part taxon-name-part-type="species" reg="zhongshanensis">zhongshanensis</tp:taxon-name-part></tp:taxon-name></italic> Liu et Wang, sp. nov. <bold>F–J</bold><italic><tp:taxon-name><tp:taxon-name-part taxon-name-part-type="genus" reg="Platyintybia">Platyintybia</tp:taxon-name-part><tp:taxon-name-part taxon-name-part-type="species" reg="sarawakensis">sarawakensis</tp:taxon-name-part></tp:taxon-name></italic> (Champion, 1921) <bold>A, G</bold> antenna, male <bold>B, H</bold> lateral view of basal antennomeres, male <bold>C, I</bold> dorsal view of antennomere 11, male <bold>D, F</bold> fore tibia, male <bold>E, J</bold> dorsal view of head, male.</p></caption><graphic xmlns:xlink="http://www.w3.org/1999/xlink" xlink:href="zookeys-1201-345_article-123141__-g003.jpg" position="float" orientation="portrait" xlink:type="simple" id="oo_1049262.jpg"><uri content-type="original_file" xlink:type="simple">https://binary.pensoft.net/fig/1049262</uri></graphic></fig><p>Head about 1.1 times as wide as pronotum; concavities on head not extending to anterior margin of eyes; width of vertex between concavities about 1.5 times as wide as concavity across middle of eyes. Dorsal surface of head with pair of circinately arranged setae behind antennal insertions. Antenna with scape elongate, subtriangular, and constricted at base; antennomere 3 elongate, with large lamellate process at base, dorsal surface with 1 large, transversely elliptical anterior concavity and 2 indistinct basal concavities.</p><p>Pronotum about as long as wide. Elytra about 1.5 times as long as wide; epipleura not extending to apical margin of elytra. Front tibiae about 6.4 times as long as wide, front tarsi 4-segmented.</p><p>Abdomen with tergite VIII subtrapezoidal, posterior margin with shallow emargination (Fig. <xref ref-type="fig" rid="F4">4E</xref>); sternite VIII divided. Male genitalia with penis slender, dorsoventrally curved, apex constricted and upwardly curved; inner sac with a slender, curved sclerite and a few small sclerites around it, apex with dense, small denticles (Figs <xref ref-type="fig" rid="F4">4F</xref>, <xref ref-type="fig" rid="F4">4G</xref>).</p><fig id="F4" position="float" orientation="portrait"><object-id xmlns:xlink="http://www.w3.org/1999/xlink" content-type="doi" xlink:type="simple">10.3897/zookeys.1201.123141.figure4</object-id><object-id xmlns:xlink="http://www.w3.org/1999/xlink" content-type="arpha" xlink:type="simple">5D16C5BF-8907-59A0-B65C-3E831F2A41A0</object-id><label>Figure 4.</label><caption><p><bold>A–C</bold><italic><tp:taxon-name><tp:taxon-name-part taxon-name-part-type="genus" reg="Platyintybia">Platyintybia</tp:taxon-name-part><tp:taxon-name-part taxon-name-part-type="species" reg="zhongshanensis">zhongshanensis</tp:taxon-name-part></tp:taxon-name></italic> Liu &amp; Wang, sp. nov. <bold>E–G</bold><italic><tp:taxon-name><tp:taxon-name-part taxon-name-part-type="genus" reg="Platyintybia">Platyintybia</tp:taxon-name-part><tp:taxon-name-part taxon-name-part-type="species" reg="sarawakensis">sarawakensis</tp:taxon-name-part></tp:taxon-name></italic> (Champion, 1921) <bold>A, F</bold> male genitalia, dorsal view <bold>B, G</bold> male genitalia, lateral view <bold>C, E</bold> tergite VIII, dorsal view <bold>D</bold> sternite VIII, ventral view.</p></caption><graphic xmlns:xlink="http://www.w3.org/1999/xlink" xlink:href="zookeys-1201-345_article-123141__-g004.jpg" position="float" orientation="portrait" xlink:type="simple" id="oo_1049263.jpg"><uri content-type="original_file" xlink:type="simple">https://binary.pensoft.net/fig/1049263</uri></graphic></fig><p><bold>Female.</bold> Resembling male in colour and body shape, but with antennae more brownish, scape and antennomere 3 only slightly dilated, terminal antennomere simple; head without concavity on vertex; front tarsi 5-segmented.</p></tp:treatment-sec><tp:treatment-sec sec-type="distribution" id="SECID0E1OAE"><title>Distribution.</title><p>China (Fujian), Malaysia (Borneo).</p></tp:treatment-sec><tp:treatment-sec sec-type="biology" id="SECID0E6OAE"><title>Biology.</title><p>Information on feeding habits and behaviour is scarcely known. The Chinese specimens were found on the leaves of plants in a mangrove forest, and the holotype was collected on Mount Matang without details of the habitat noted.</p></tp:treatment-sec><ref-list><ref id="B9"><mixed-citation xmlns:xlink="http://www.w3.org/1999/xlink" xlink:type="simple"><person-group><name name-style="western"><surname>Plonski</surname><given-names>IS</given-names></name></person-group> (<year>2016</year>) <article-title>Studies on the genus <italic><tp:taxon-name><tp:taxon-name-part taxon-name-part-type="genus">Intybia</tp:taxon-name-part></tp:taxon-name></italic> Pascoe, 1866 (<tp:taxon-name><tp:taxon-name-part taxon-name-part-type="order">Coleoptera</tp:taxon-name-part></tp:taxon-name>: <tp:taxon-name><tp:taxon-name-part taxon-name-part-type="family">Malachiidae</tp:taxon-name-part></tp:taxon-name>) V. Contribution to internal classification and taxonomy, with faunistic and nomenclatorial notes.</article-title><source>Zeitschrift der Arbeitsgemeinschaft Österreichischer Entomologen</source><volume>68</volume>: <fpage>17</fpage>–<lpage>38</lpage>.</mixed-citation></ref></ref-list></tp:taxon-treatment>
